# Supplementary material for: Using Species Distribution Models (SDMs) to Estimate the Suitability of European Mediterranean Non-Native Area for the Establishment of Toumeyella Parvicornis (Hemiptera: Coccidae)
Source: Insects. 2023 Jan 3;14(1):46. doi: 10.3390/insects14010046 (PMC9862868; doi:10.3390/insects14010046)
Supplement: Supplementary file 1 [file insects-14-00046-s001.zip]

Archive with 2 entries (2 files):
- insects-2106165-Supplementary S1.pdf
- insects-2106165-Supplementary S2.pdf
